# Supplementary material for: Causal Relationships between Air Pollutant Exposure and Bone Mineral Density and the Risk of Bone Fractures: Evidence from a Two-Stage Mendelian Randomization Analysis
Source: Toxics. 2023 Dec 30;12(1):27. doi: 10.3390/toxics12010027 (PMC10820864; doi:10.3390/toxics12010027)
Supplement: Supplementary file 1 [file toxics-12-00027-s001.zip]

Archive with 8 entries (8 files):
- .DS_Store
- Supplementary Figure S1.tiff
- Supplementary Figure S2.tiff
- Supplementary Figure S3.tiff
- Supplementary Figure S4.tiff
- Supplementary Figure S5.tiff
- toxics-2696690-Supplementary.pdf
- toxics-2696690-Supplementary_STROBE-MR-checklist-fillable.pdf
